# Supplementary material for: Box breathing or six breaths per minute: Which strategy improves athletes post-HIIT cardiovascular recovery?
Source: PLoS One. 2025 Nov 17;20(11):e0336615. doi: 10.1371/journal.pone.0336615 (PMC12622787; doi:10.1371/journal.pone.0336615)
Supplement: S1 Data — (XLSX) [file pone.0336615.s001.xlsx]

## Sheet: Sayfa1
						Spontaneous Breathing				Box Breathing (4-4-4-4)				6 Breaths/Min (5-5)
Gender	Participant ID	Age (years)	Height (cm)	Body Weight (kg)	BMI (kg/m²)	Initial HR (bpm)	Final HR (bpm)	Time to Baseline (sec)	BORG	Initial HR (bpm)	Final HR (bpm)	Time to Baseline (sec)	BORG	Initial HR (bpm)	Final HR (bpm)	Time to Baseline (sec)	BORG SCORE
Male	Mr. 1	20	189	88	24.6	110	160	380	15	85	174	751	17	90	150	743	13
Male	Mr. 2	20	184	77	22.7	109	175	755	13	105	178	670	14	100	159	650	13
Male	Mr. 3	18	179	65	20.3	95	162	791	15	88	170	865	17	88	153	730	17
Male	Mr. 4	19	175	68	22.2	100	166	1089	13	100	150	765	15	104	143	780	14
Male	Mr. 5	19	177	91	29	100	175	1105	16	100	163	748	17	94	153	915	15
Male	Mr. 6	21	179	69	21.5	100	167	990	15	95	147	850	14	100	154	654	16
Male	Mr. 7	20	174	75	24.8	95	157	985	15	99	155	935	18	95	167	939	17
Male	Mr. 8	20	178	79	24.9	95	142	825	15	90	164	786	16	92	151	670	15
Male	Mr. 9	18	180	72	22.2	85	142	1012	15	89	151	1150	17	93	150	880	16
Male	Mr. 10	20	170	68	23.5	90	161	616	17	103	180	771	18	94	175	593	17
Male	Mr. 11	20	170	57	19.7	85	153	1034	15	95	167	944	17	97	159	820	14
Male	Mr. 12	20	180	73	22.5	102	163	843	16	108	170	855	18	93	150	796	15
Male	Mr. 13	24	172	85	28.7	92	159	550	15	100	163	688	18	81	150	503	14
Male	Mr. 14	22	177	73	23.3	88	164	505	15	94	170	583	19	81	160	420	14
Male	Mr. 15	20	180	79	24.4	104	151	720	17	91	164	806	18	99	130	665	15
Male	Mr. 16	23	187	76	21.7	74	163	646	16	80	171	845	19	68	160	740	15
Male	Mr. 17	23	174	69	22.8	88	159	609	16	101	151	785	18	94	161	585	14
Male	Mr. 18	22	175	70	22.9	83	164	580	13	100	151	735	19	74	160	660	15
Male	Mr. 19	23	170	83	28.7	89	179	760	15	109	181	880	17	83	185	736	15
Male	Mr. 20	24	185	94	27.5	84	155	650	15	89	164	705	18	91	146	724	17
Male	Mr. 21	23	174	75	24.8	91	153	730	16	104	169	656	19	85	147	831	17
Male	Mr. 22	22	168	77	27.3	79	154	680	16	92	161	805	18	63	140	780	15
Male	Mr. 23	23	180	70	21.6	92	147	970	16	100	165	1075	16	152	122	854	15
Male	Mr. 24	22	178	77	24.3	104	163	645	16	79	168	650	17	85	149	872	15
Male	Mr. 25	23	178	68	21.5	89	154	840	15	101	160	830	17	85	148	792	15
Female	Ms. 1	19	172	70	23.7	96	163	679	13	105	154	780	18	117	146	820	16
Female	Ms. 2	20	164	46	17.1	111	137	363	15	109	151	463	16	105	145	409	15
Female	Ms. 3	22	168	51	18.1	116	175	590	17	126	175	723	17	98	164	619	16
Female	Ms. 4	19	172	70	23.7	104	154	945	14	110	164	850	18	108	160	800	16
Female	Ms. 5	19	162	80	30.5	116	175	493	18	109	173	604	19	110	162	565	16
Female	Ms. 6	20	160	59	23	130	172	556	16	123	177	607	17	118	169	515	16
Female	Ms. 7	18	160	67	26.2	102	143	695	17	95	149	960	18	86	136	835	17
Female	Ms. 8	19	167	53	19	110	140	669	17	104	159	855	18	100	150	730	14
Female	Ms. 9	21	166	63	22.9	116	159	494	12	102	168	665	15	109	151	612	15
Female	Ms. 10	22	160	46	18	100	157	883	13	94	163	710	16	104	160	655	15
Female	Ms. 11	22	168	57	20.2	93	154	535	14	101	160	462	16	112	160	380	15
Female	Ms. 12	23	168	51	18.1	94	152	514	15	102	164	556	17	110	160	463	16
Female	Ms. 13	22	170	55	19	110	174	560	15	102	182	651	18	114	180	501	14
Female	Ms. 14	23	163	53	19.9	94	157	413	17	105	170	590	19	102	162	382	16
Female	Ms. 15	20	178	69	21.8	88	162	423	16	93	170	512	18	90	164	410	15
