# Supplementary material for: Box breathing or six breaths per minute: Which strategy improves athletes post-HIIT cardiovascular recovery?
Source: PLoS One. 2025 Nov 17;20(11):e0336615. doi: 10.1371/journal.pone.0336615 (PMC12622787; doi:10.1371/journal.pone.0336615)
Supplement: S1 File — (XLSX) [file pone.0336615.s002.xlsx]

## Sheet: Summary_Stats
Variable	Spontaneous (Mean ± SD)	Box Breathing (Mean ± SD)	6 bpm (Mean ± SD)	F value	p value
Final HR (bpm)	159.05 ± 10.38	164.65 ± 9.40	154.77 ± 12.18	8.54	< 0.001
Return Time to Baseline HR (sec)	703.05 ± 202.71	753.02 ± 150.60	675.70 ± 157.24	2.08	0.128
Perceived Exertion (Borg)	15.25 ± 1.35	17.27 ± 1.30	15.25 ± 1.08	34.96	< 0.001

## Sheet: Posthoc_Comparisons
Variable	Comparison	Mean Difference	95% CI	p value
Final HR	Box vs 6 bpm	9.87	[6.32, 13.42]	< 0.001
Final HR	6 bpm vs Spont.	4.28	[-1.97,10.53]	0.179
Final HR	Box vs Spont.	-5.6	[-11.32, 0.12]	0.054
Borg	Box vs 6 bpm	-2.03	[-2.51, -1.55]	< 0.001
Borg	6 bpm vs Spont.	0	[-0.57, +0.57]	1.000
Borg	Box vs Spont.	2.03	[+1.48, +2.58]	< 0.001

## Sheet: Effect_Sizes
Variable	η² (95% CI)	Spont vs Box (d)	Spont vs 6 bpm (d)	Box vs 6 bpm (d)
Final HR	0.127 (0.08-0.18)	-0.565	0.378	0.907
Return Time	0.034 (0.00-0.07)	-0.280	0.151	0.502
Borg	0.374 (0.31-0.44)	-1.525	0.000	1.694
